# Supplementary material for: Silencing of the potato StNAC103 gene enhances the accumulation of suberin polyester and associated wax in tuber skin
Source: J Exp Bot. 2016 Aug 12;67(18):5415–27. doi: 10.1093/jxb/erw305 (PMC5049391; doi:10.1093/jxb/erw305)
Supplement: Supplementary Table [file erw305_suppl_supplementary_table_s1.xlsx]

## Sheet: Hoja1
gene	loci	primer sequence	used for
StNAC103	PGSC0003DMG400005384	5’-CACCAAACCTTCTAAGGAGGAATGG-3’ 5’-AGCAGCAGCCCAAGTTTAT-3	cloning for silencing of the TAR region
StNAC103	PGSC0003DMG400005384	5'-GGGGACAAGTTTGTACAAAAAAGCAGGCTAAATACCAAGAAATTGATACATGC-3' 5'-GGGGACCACTTTGTACAAGAAAGCTGGGTGAAGATTTTCCTCCTTTATATGACA-3'	StNAC103 promoter cloning in Gateway entry vector (cloning into pDONR207)
StNAC103	PGSC0003DMG400005384	5'-TCGCGTTAACGCTAGCATGGATCTC-3' 5'-TGTAACATCAGAGATTTTGAGACAC-3'	pDONR207 cloning confirmation and StNAC103 promoter cloning in Gateway destination vector (cloning into pKGWFS7)
StNAC103	PGSC0003DMG400005384	5'-GCAATAATGGTTTCTGACG-3' 5'-CATGAAGCAGCACGACTTC-3'	pKGWFS7 cloning confirmation
GUS		5'-CAACGAACTGAACTGGCAGA-3' 5'-GGCACAGCACATCAAAGAGA-3'	Transformant confirmation of ProStNAC103:GUS-GFP
StNAC103	PGSC0003DMG400005384	5'-TGTCGTCCATCCACCTTATGA-3'	sequencing of StNAC103 promoter
StNAC103	PGSC0003DMG400005384	5'- GGCCCAAAAGTGCCTTGAAA-3'	sequencing of StNAC103 promoter
StNAC103	PGSC0003DMG400005384	5'-ATTGCGTCTATTGAGCCACA-3'	sequencing of StNAC103 promoter
StNAC103	PGSC0003DMG400005384	5'-CTCACGAAGAAAAATGTCACG-3'	sequencing of StNAC103 promoter
StNAC103	PGSC0003DMG400005384	5'-TTAAACTCCAGAAACCCGCG-3'	sequencing of StNAC103 promoter
StNAC103	PGSC0003DMG400005384	5'-GTGTTACTCGCTCAACTATCTCA-3'	sequencing of StNAC103 promoter
StNAC103	PGSC0003DMG400005384	5'-CACAACGCAGTTTGGAAATGAT-3' 5'-TTGTTCCTGTGGCTGTTGATG-3'	quantification by Real time RT-PCR
FHT	PGSC0003DMG400031731	5'-GTTTGTGCATGAACCATTGC-3' 5'-TTCAGGCTTTGGTGGATTTC-3'	quantification by Real time RT-PCR
CYP86A33	PGSC0003DMG400030349	5'-CCCTGAAACCCTTTCACCAA-3' 5'-TGGCTTCAGTGGCTGAATCAA-3'	quantification by Real time RT-PCR
ABCG11/WBC11	PGSC0003DMG400016225	5'-GGACGATTGCTCGAAAATAAGG-3' 5'-CGATCTTTGCGTTAGAACTTTGC-3'	quantification by Real time RT-PCR
KAR	PGSC0003DMG400014095	5'-AACGTGCAATCGCTGTTGAGC-3' 5'-TCCCAAGCTATTTGAACAGCAGAC-3'	quantification by Real time RT-PCR
